# Supplementary material for: Effects of Thawing Methods on the Roasting Quality and Flavor Profiles of Reduced-Salt Marinated Large Yellow Croaker (Larimichthys crocea)
Source: Foods. 2025 Dec 8;14(24):4213. doi: 10.3390/foods14244213 (PMC12731519; doi:10.3390/foods14244213)
Supplement: Supplementary file 1 [file foods-14-04213-s001.zip]

Archive with 1 entries (1 files):
- foods-3975474-supplementary.pdf
